# Supplementary material for: Substrate Stiffness Drives Epithelial to Mesenchymal Transition and Proliferation through the NEAT1-Wnt/β-Catenin Pathway in Liver Cancer
Source: Int J Mol Sci. 2021 Nov 8;22(21):12066. doi: 10.3390/ijms222112066 (PMC8584463; doi:10.3390/ijms222112066)
Supplement: Supplementary file 1 [file ijms-22-12066-s001.zip]

Archive with 1 entries (1 files):
- ijms-1383051-supplementary.pdf
